# Supplementary material for: High Risk of Anxiety and Depression in Women With Different Types of Pregnancy Complications in France: A Cross-Sectional Study
Source: J Pregnancy. 2025 Dec 1;2025:9221290. doi: 10.1155/jp/9221290 (PMC12685426; doi:10.1155/jp/9221290)
Supplement: Supporting Information — Additional supporting information can be found online in the Supporting Information section. Supporting information tables are available: Table S1: Selected sociodemographic and obstetric characteristics in pregnant women by the presence of complications. Table S2: Correlations between depression and anxiety symptoms in pregnant women without complications. Table S3: Correlations between depression and anxiety symptoms in pregnant women with single or multiple complications. Table S4: Median anxiety and depression scores by selected sociodemographic factors in pregnant women. Table S5: Median and interquartile range (IQR) of anxiety and depression scores according to the gestational diabetes mellitus (GDM) status in pregnant women. [file 9221290.f1.zip]

Archive with 2 entries (2 files):
- Supplementary Tables.docx
- supplementary material_questionnaires.docx
